# Supplementary material for: Youtuus, a new bamboo-feeding genus of the tribe Augilini with two new species from China (Hemiptera, Fulgoromorpha, Caliscelidae)
Source: Zookeys. 2018 Sep 4;(783):85–96. doi: 10.3897/zookeys.783.25135 (PMC6160835; doi:10.3897/zookeys.783.25135)
Supplement: XML Treatment for Youtuus [file zookeys.783.25135-treatment1.xml]

<!DOCTYPE tp:taxon-treatment
  PUBLIC "-//TaxonX//DTD Taxonomic Treatment Publishing DTD v0 20100105//EN" "tax-treatment-NSO.dtd">
<tp:taxon-treatment xmlns:tp="http://www.plazi.org/taxpub"><tp:treatment-meta><kwd-group><label>Taxon classification</label><kwd><named-content xmlns:xlink="http://www.w3.org/1999/xlink" content-type="kingdom">Animalia</named-content></kwd><kwd><named-content xmlns:xlink="http://www.w3.org/1999/xlink" content-type="order">Hemiptera</named-content></kwd><kwd><named-content xmlns:xlink="http://www.w3.org/1999/xlink" content-type="family">Caliscelidae</named-content></kwd></kwd-group><mixed-citation publication-type="journal"><person-group><name><surname>Gong</surname><given-names>Nian</given-names></name><name><surname>Yang</surname><given-names>Lin</given-names></name><name><surname>Chen</surname><given-names>Xiang-Sheng</given-names></name></person-group><article-title><italic><tp:taxon-name><tp:taxon-name-part taxon-name-part-type="genus" reg="Youtuus">Youtuus</tp:taxon-name-part></tp:taxon-name></italic>, a new bamboo-feeding genus of the tribe <tp:taxon-name><tp:taxon-name-part taxon-name-part-type="tribe">Augilini</tp:taxon-name-part></tp:taxon-name> with two new species from China (<tp:taxon-name><tp:taxon-name-part taxon-name-part-type="order">Hemiptera</tp:taxon-name-part></tp:taxon-name>, <tp:taxon-name><tp:taxon-name-part taxon-name-part-type="infraorder">Fulgoromorpha</tp:taxon-name-part></tp:taxon-name>, <tp:taxon-name><tp:taxon-name-part taxon-name-part-type="family">Caliscelidae</tp:taxon-name-part></tp:taxon-name>)</article-title><source>Zookeys</source><day>4</day><month>9</month><year>2018</year><volume>2018</volume><issue>783</issue><fpage>85</fpage><lpage>96</lpage><pub-id pub-id-type="doi">10.3897/zookeys.783.25135</pub-id></mixed-citation></tp:treatment-meta><tp:nomenclature><tp:taxon-name>
              <tp:taxon-name-part taxon-name-part-type="genus" reg="Youtuus">Youtuus</tp:taxon-name-part>
              <object-id xmlns:xlink="http://www.w3.org/1999/xlink" content-type="zoobank" xlink:type="simple">http://zoobank.org/4BA14363-0632-48F2-816C-9D35648F4303</object-id>
            </tp:taxon-name><tp:taxon-authority>Chen &amp; Gong</tp:taxon-authority><tp:taxon-status xmlns:xlink="http://www.w3.org/1999/xlink" xlink:type="simple">gen. n.</tp:taxon-status><xref ref-type="fig" rid="F1">Figs 1–8</xref><xref ref-type="fig" rid="F2">, 9–20</xref><xref ref-type="fig" rid="F3">, 21–32</xref></tp:nomenclature><tp:treatment-sec sec-type="type species" id="SECID0EIIAE"><title>Type species.</title><p><italic><tp:taxon-name><tp:taxon-name-part taxon-name-part-type="genus" reg="Youtuus">Youtuus</tp:taxon-name-part><tp:taxon-name-part taxon-name-part-type="species" reg="erythrus">erythrus</tp:taxon-name-part></tp:taxon-name></italic> Gong, Yang &amp; Chen, sp. n.</p><p><bold>Diagnosis. <italic>Description.</italic></bold> Head (Figs <xref ref-type="fig" rid="F2">9</xref>, <xref ref-type="fig" rid="F3">21</xref>) with eyes as wide as pronotum. Vertex with anterior margin slightly convex, posterior margin slightly concave, lateral margins subparallel, disc depressed. Frons (Figs <xref ref-type="fig" rid="F2">10</xref>, <xref ref-type="fig" rid="F3">22</xref>) with median and lateral carinae distinct, sublateral carinae complete or basal 1/2 obsolete, widest at level of second segment of antennae. Clypeus (Figs <xref ref-type="fig" rid="F2">10</xref>, <xref ref-type="fig" rid="F3">22</xref>) with lateral carinae distinct. Pronotum (Figs <xref ref-type="fig" rid="F2">9</xref>, <xref ref-type="fig" rid="F3">21</xref>) with anterior margin roundly convex, posterior margin broadly concave, with two lateral carinae, disc with two pits slightly sank. Mesonotum (Figs <xref ref-type="fig" rid="F2">9</xref>, <xref ref-type="fig" rid="F3">21</xref>) with median carina obscure, lateral carinae weak and subparallel. Forewing (Figs <xref ref-type="fig" rid="F2">12</xref>, <xref ref-type="fig" rid="F3">24</xref>) subhyaline, relatively narrow, parallel-sided; veins distinct, claval suture present. Hindwing (Figs <xref ref-type="fig" rid="F2">13</xref>, <xref ref-type="fig" rid="F3">25</xref>) hyaline, with three lobes, longer than half length of forewing. Legs relatively long, hind tibia with a single lateral tooth; spinal formula of hind leg 8–2–2. Abdomen elongate, narrowly cylindrical, with anterior and posterior margins of terga and sterna respectively transverse and chevron-like.</p><p><bold><italic>Male genitalia.</italic></bold> Anal segment (Figs <xref ref-type="fig" rid="F2">14–15</xref>, <xref ref-type="fig" rid="F3">26–27</xref>) with lateral margin bearing verruciform process, ventral margin with its apical third with a row of micro brush-like bristles and 8–14 large bristles apically. Pygofer in lateral view (Figs <xref ref-type="fig" rid="F2">15</xref>, <xref ref-type="fig" rid="F3">27</xref>) with dorsal half much narrower than ventral half. Genital style (Figs <xref ref-type="fig" rid="F2">15</xref>, <xref ref-type="fig" rid="F2">18</xref>, <xref ref-type="fig" rid="F3">27</xref>, <xref ref-type="fig" rid="F3">30</xref>) longer than width. Penis (Figs <xref ref-type="fig" rid="F2">15</xref>, <xref ref-type="fig" rid="F2">19–20</xref>, <xref ref-type="fig" rid="F3">27</xref>, <xref ref-type="fig" rid="F3">31–32</xref>) extending beyond anterior margin of pygofer basally, with phallobase degenerated and obviously membranous; in lateral view with a ring structure near base of phallobase, thence apically branched one longer median and two shorter lateral processes respectively, the median one with apical half ventrally reflexed, directed basally, apex bent.</p></tp:treatment-sec><tp:treatment-sec sec-type="remarks" id="SECID0EOMAE"><title>Remarks.</title><p>The new genus seems very closely related to <italic><tp:taxon-name><tp:taxon-name-part taxon-name-part-type="genus" reg="Pseudosymplanella">Pseudosymplanella</tp:taxon-name-part></tp:taxon-name></italic>, but can be distinguished from the latter by: 1) frons not visible in dorsal view (frons visible in dorsal view in <italic><tp:taxon-name><tp:taxon-name-part taxon-name-part-type="genus" reg="Pseudosymplanella">Pseudosymplanella</tp:taxon-name-part></tp:taxon-name></italic>); 2) male anal segment with lateral margin with a verruciform process, ventral margin with apical third bearing a row of micro brush-like bristles and 8–14 large bristles apically (without verruciform process and any bristles in <italic><tp:taxon-name><tp:taxon-name-part taxon-name-part-type="genus" reg="Pseudosymplanella">Pseudosymplanella</tp:taxon-name-part></tp:taxon-name></italic>); 3) posterior margin of male pygofer in lateral view without a spine-like process (with a spine-like process in <italic><tp:taxon-name><tp:taxon-name-part taxon-name-part-type="genus" reg="Pseudosymplanella">Pseudosymplanella</tp:taxon-name-part></tp:taxon-name></italic>). According to the structute and venation of hind wing the new genus close to Madagascan <italic><tp:taxon-name><tp:taxon-name-part taxon-name-part-type="genus" reg="Cano">Cano</tp:taxon-name-part></tp:taxon-name></italic> Gnezdilov, 2011.</p></tp:treatment-sec><tp:treatment-sec sec-type="etymology" id="SECID0EXNAE"><title>Etymology.</title><p>The name is derived from transliteration of the Chinese “you-tu”, meaning the anal segment with verruciform processes. It is masculine in gender.</p></tp:treatment-sec><tp:treatment-sec sec-type="host" id="SECID0E3NAE"><title>Host plant.</title><p>Bamboo (Figs <xref ref-type="fig" rid="F4">33</xref>–<xref ref-type="fig" rid="F5">34</xref>).</p></tp:treatment-sec><tp:treatment-sec sec-type="distribution" id="SECID0EKOAE"><title>Distribution.</title><p>Southwestern China (Guizhou).</p></tp:treatment-sec><tp:treatment-sec><!--Section generated to contain objects referenced in tp:taxon-treatment.--><fig id="F1" position="float" orientation="portrait"><label>Figures 1–8.</label><caption><p><italic><tp:taxon-name><tp:taxon-name-part taxon-name-part-type="genus" reg="Youtuus">Youtuus</tp:taxon-name-part><tp:taxon-name-part taxon-name-part-type="species" reg="erythrus">erythrus</tp:taxon-name-part></tp:taxon-name></italic> Gong, Yang &amp; Chen, sp. n. <bold>1</bold> Male habitus, dorsal view <bold>2</bold> Male habitus, lateral view <bold>3</bold> Female habitus, dorsal view <bold>4</bold> Female habitus, lateral view; <italic><tp:taxon-name><tp:taxon-name-part taxon-name-part-type="genus" reg="Youtuus">Youtuus</tp:taxon-name-part><tp:taxon-name-part taxon-name-part-type="species" reg="strigatus">strigatus</tp:taxon-name-part></tp:taxon-name></italic> Gong, Yang &amp; Chen, sp. n. <bold>5</bold> Male habitus, dorsal view <bold>6</bold> Male habitus, lateral view <bold>7</bold> Female habitus, dorsal view <bold>8</bold> Female habitus, lateral view. Scale bars: 0.5 mm.</p></caption><graphic xmlns:xlink="http://www.w3.org/1999/xlink" xlink:href="zookeys-783-085-g001.jpg" position="float" orientation="portrait" xlink:type="simple" id="oo_226774.jpg"/></fig><fig id="F2" position="float" orientation="portrait"><label>Figures 9–20.</label><caption><p><italic><tp:taxon-name><tp:taxon-name-part taxon-name-part-type="genus" reg="Youtuus">Youtuus</tp:taxon-name-part><tp:taxon-name-part taxon-name-part-type="species" reg="erythrus">erythrus</tp:taxon-name-part></tp:taxon-name></italic> Gong, Yang &amp; Chen, sp. n., male <bold>9</bold> Head and thorax, dorsal view <bold>10</bold> Face <bold>11</bold> Head and thorax, lateral view <bold>12</bold> Forewing <bold>13</bold> Hindwing <bold>14</bold> Anal segment, dorsal view <bold>15</bold> Male genitalia, lateral view <bold>16</bold> Pygofer, posterior view <bold>17</bold> Genital styles, posterior view <bold>18</bold> Pygofer and genital styles, ventral view <bold>19</bold> Aedeagus, lateral view <bold>20</bold> Aedeagus, dorsal view. Scale bars: 2 mm (<bold>12–13</bold>), 1 mm (<bold>15</bold>), 0.5 mm (<bold>9–11, 14, 16, 18–20</bold>).</p></caption><graphic xmlns:xlink="http://www.w3.org/1999/xlink" xlink:href="zookeys-783-085-g002.jpg" position="float" orientation="portrait" xlink:type="simple" id="oo_226775.jpg"/></fig><fig id="F3" position="float" orientation="portrait"><label>Figures 21–32.</label><caption><p><italic><tp:taxon-name><tp:taxon-name-part taxon-name-part-type="genus" reg="Youtuus">Youtuus</tp:taxon-name-part><tp:taxon-name-part taxon-name-part-type="species" reg="strigatus">strigatus</tp:taxon-name-part></tp:taxon-name></italic> Gong, Yang &amp; Chen, sp. n., male <bold>21</bold> Head and thorax, dorsal view <bold>22</bold> Face <bold>23</bold> Head and thorax, lateral view <bold>24</bold> Forewing <bold>25</bold> Hindwing <bold>26</bold> Anal segment, dorsal view <bold>27</bold> Male genitalia, lateral view <bold>28</bold> Pygofer, posterior view <bold>29</bold> Genital styles, posterior view <bold>30</bold> Pygofer and genital styles, ventral view <bold>31</bold> Aedeagus, lateral view <bold>32</bold> Aedeagus, dorsal view. Scale bars: 2 mm (<bold>24–25</bold>), 1 mm (<bold>27</bold>), 0.5 mm (<bold>21–23, 26, 28, 30, 32</bold>).</p></caption><graphic xmlns:xlink="http://www.w3.org/1999/xlink" xlink:href="zookeys-783-085-g003.jpg" position="float" orientation="portrait" xlink:type="simple" id="oo_226776.jpg"/></fig><fig id="F4" position="float" orientation="portrait"><label>Figure 33.</label><caption><p>The habitat of <italic><tp:taxon-name><tp:taxon-name-part taxon-name-part-type="genus" reg="Youtuus">Youtuus</tp:taxon-name-part><tp:taxon-name-part taxon-name-part-type="species" reg="erythrus">erythrus</tp:taxon-name-part></tp:taxon-name></italic> sp. n. (27 September 2017, Xishui County, photograph by Nian Gong).</p></caption><graphic xmlns:xlink="http://www.w3.org/1999/xlink" xlink:href="zookeys-783-085-g004.jpg" position="float" orientation="portrait" xlink:type="simple" id="oo_226777.jpg"/></fig><fig id="F5" position="float" orientation="portrait"><label>Figure 34.</label><caption><p>The habitat of <italic><tp:taxon-name><tp:taxon-name-part taxon-name-part-type="genus" reg="Youtuus">Youtuus</tp:taxon-name-part><tp:taxon-name-part taxon-name-part-type="species" reg="strigatus">strigatus</tp:taxon-name-part></tp:taxon-name></italic> sp. n. (13 July 2017, Suiyang County, photograph by Ya-lin Yao).</p></caption><graphic xmlns:xlink="http://www.w3.org/1999/xlink" xlink:href="zookeys-783-085-g005.jpg" position="float" orientation="portrait" xlink:type="simple" id="oo_226778.jpg"/></fig></tp:treatment-sec></tp:taxon-treatment>
