# Supplementary material for: Youtuus, a new bamboo-feeding genus of the tribe Augilini with two new species from China (Hemiptera, Fulgoromorpha, Caliscelidae)
Source: Zookeys. 2018 Sep 4;(783):85–96. doi: 10.3897/zookeys.783.25135 (PMC6160835; doi:10.3897/zookeys.783.25135)
Supplement: XML Treatment for Youtuus erythrus [file zookeys.783.25135-treatment2.xml]

<!DOCTYPE tp:taxon-treatment
  PUBLIC "-//TaxonX//DTD Taxonomic Treatment Publishing DTD v0 20100105//EN" "tax-treatment-NSO.dtd">
<tp:taxon-treatment xmlns:tp="http://www.plazi.org/taxpub"><tp:treatment-meta><kwd-group><label>Taxon classification</label><kwd><named-content xmlns:xlink="http://www.w3.org/1999/xlink" content-type="kingdom">Animalia</named-content></kwd><kwd><named-content xmlns:xlink="http://www.w3.org/1999/xlink" content-type="order">Hemiptera</named-content></kwd><kwd><named-content xmlns:xlink="http://www.w3.org/1999/xlink" content-type="family">Caliscelidae</named-content></kwd></kwd-group><mixed-citation publication-type="journal"><person-group><name><surname>Gong</surname><given-names>Nian</given-names></name><name><surname>Yang</surname><given-names>Lin</given-names></name><name><surname>Chen</surname><given-names>Xiang-Sheng</given-names></name></person-group><article-title><italic><tp:taxon-name><tp:taxon-name-part taxon-name-part-type="genus" reg="Youtuus">Youtuus</tp:taxon-name-part></tp:taxon-name></italic>, a new bamboo-feeding genus of the tribe <tp:taxon-name><tp:taxon-name-part taxon-name-part-type="tribe">Augilini</tp:taxon-name-part></tp:taxon-name> with two new species from China (<tp:taxon-name><tp:taxon-name-part taxon-name-part-type="order">Hemiptera</tp:taxon-name-part></tp:taxon-name>, <tp:taxon-name><tp:taxon-name-part taxon-name-part-type="infraorder">Fulgoromorpha</tp:taxon-name-part></tp:taxon-name>, <tp:taxon-name><tp:taxon-name-part taxon-name-part-type="family">Caliscelidae</tp:taxon-name-part></tp:taxon-name>)</article-title><source>Zookeys</source><day>4</day><month>9</month><year>2018</year><volume>2018</volume><issue>783</issue><fpage>85</fpage><lpage>96</lpage><pub-id pub-id-type="doi">10.3897/zookeys.783.25135</pub-id></mixed-citation></tp:treatment-meta><tp:nomenclature><tp:taxon-name>
              <tp:taxon-name-part taxon-name-part-type="genus" reg="Youtuus">Youtuus</tp:taxon-name-part>
              <tp:taxon-name-part taxon-name-part-type="species" reg="erythrus">erythrus</tp:taxon-name-part>
              <object-id xmlns:xlink="http://www.w3.org/1999/xlink" content-type="zoobank" xlink:type="simple">http://zoobank.org/747E62F0-8A61-4248-AB67-286AC4F61E2C</object-id>
            </tp:taxon-name><tp:taxon-authority>Gong, Yang &amp; Chen</tp:taxon-authority><tp:taxon-status xmlns:xlink="http://www.w3.org/1999/xlink" xlink:type="simple">sp. n.</tp:taxon-status><xref ref-type="fig" rid="F1">Figs 1–4</xref><xref ref-type="fig" rid="F2">, 9–20</xref><!--PageBreak--></tp:nomenclature><tp:treatment-sec sec-type="description" id="SECID0EYSAE"><title>Measurements.</title><p>Body length including forewing: male 5.7–5.9 mm (N = 3), female 6.2–6.6 mm (N = 3); forewing length: male 4.3–4.8 mm (N = 3), female 4.8–5.3 mm (N = 3).</p></tp:treatment-sec><tp:treatment-sec sec-type="diagnosis" id="SECID0E4SAE"><title>Diagnosis.</title><p><bold><italic>Description.</italic></bold><italic>Coloration</italic>. Body mainly orange-red to red (Figs <xref ref-type="fig" rid="F1">1–4</xref>, <xref ref-type="fig" rid="F2">9–11</xref>). Ocelli reddish brown, eyes black brown (Figs <xref ref-type="fig" rid="F2">9–11</xref>). Second segment of an<!--PageBreak-->tenna with a black transverse spot near apex (Figs <xref ref-type="fig" rid="F2">10–11</xref>). Clypeus brown (Figs <xref ref-type="fig" rid="F2">10–11</xref>). Forewing subhyaline, veins red (Figs <xref ref-type="fig" rid="F1">1–4</xref>). Hindwing hyaline, veins orange-red. Procoxae and mesocoxae dark brown, others light brown; hind legs with basal half of postcoxae dark brown, others pale yellow (Figs <xref ref-type="fig" rid="F1">1–4</xref>). Abdominal sternites with lateral margins fuscous (Figs <xref ref-type="fig" rid="F1">2</xref>, <xref ref-type="fig" rid="F1">4</xref>).</p><fig id="F1" position="float" orientation="portrait"><label>Figures 1–8.</label><caption><p><italic><tp:taxon-name><tp:taxon-name-part taxon-name-part-type="genus" reg="Youtuus">Youtuus</tp:taxon-name-part><tp:taxon-name-part taxon-name-part-type="species" reg="erythrus">erythrus</tp:taxon-name-part></tp:taxon-name></italic> Gong, Yang &amp; Chen, sp. n. <bold>1</bold> Male habitus, dorsal view <bold>2</bold> Male habitus, lateral view <bold>3</bold> Female habitus, dorsal view <bold>4</bold> Female habitus, lateral view; <italic><tp:taxon-name><tp:taxon-name-part taxon-name-part-type="genus" reg="Youtuus">Youtuus</tp:taxon-name-part><tp:taxon-name-part taxon-name-part-type="species" reg="strigatus">strigatus</tp:taxon-name-part></tp:taxon-name></italic> Gong, Yang &amp; Chen, sp. n. <bold>5</bold> Male habitus, dorsal view <bold>6</bold> Male habitus, lateral view <bold>7</bold> Female habitus, dorsal view <bold>8</bold> Female habitus, lateral view. Scale bars: 0.5 mm.</p></caption><graphic xmlns:xlink="http://www.w3.org/1999/xlink" xlink:href="zookeys-783-085-g001.jpg" position="float" orientation="portrait" xlink:type="simple" id="oo_226774.jpg"/></fig><p><italic>Head and thorax</italic>. Width of vertex (Figure <xref ref-type="fig" rid="F2">9</xref>) including eyes as wide as pronotum. Vertex (Figure <xref ref-type="fig" rid="F2">9</xref>) shorter in middle line than broad at base (0.8:1). Frons (Figure <xref ref-type="fig" rid="F2">10</xref>) 1.1 times longer in middle line than widest part. Pronotum (Figure <xref ref-type="fig" rid="F2">9</xref>) shorter in middle line than vertex (1:1.2). Mesonotum (Figure <xref ref-type="fig" rid="F2">9</xref>) 0.8 times as long as vertex and pronotum together in middle line. Forewing (Figure <xref ref-type="fig" rid="F2">12</xref>) with length 3.4 times than broad at widest part, ScP with three branches, RP single, M and CuA respectively forked in <!--PageBreak--><!--PageBreak-->two branches apically, Pcu uniting A<sub>1</sub> at basal 2/5 of clavus. Hindwing (Figure <xref ref-type="fig" rid="F2">13</xref>) 1.5 times as long as broad at widest part, ScP, RP and M single, CuA with two branches.</p><p><italic>Male genitalia</italic>. Anal segment in dorsal view (Figure <xref ref-type="fig" rid="F2">14</xref>) with length 2.7 times as long as widest part; in lateral view (Figure <xref ref-type="fig" rid="F2">15</xref>) slender with dorsal margin sinuate, apically broadening to apical third, thence abruptly narrowed, lateral margin with verruciform process at basal third. Pygofer in lateral view (Figure <xref ref-type="fig" rid="F2">15</xref>) with dorsal margin distinctly shorter than ventral margin, upper half narrow, lower half wide, in posterior view (Figure <xref ref-type="fig" rid="F2">16</xref>) nearly oval, with length 2.0 times as long as widest part; in ventral view (Figure <xref ref-type="fig" rid="F2">18</xref>) with posterior margin roundly convex, anterior margin slightly concave. Genital style in lateral view (Figure <xref ref-type="fig" rid="F2">15</xref>) nearly hook-like, outer surface with a small tooth process, apex sharp, directed basad; in ventral view (Figure <xref ref-type="fig" rid="F2">18</xref>) nearly rectangle, with apex widest; in posterior view (Figure <xref ref-type="fig" rid="F2">17</xref>) with dorsal 1/3 avicular, ventral 2/3 clavate. Penis in lateral view (Figure <xref ref-type="fig" rid="F2">19</xref>) with a round ring structure near base of phallobase, a tooth-like process located at the ring inner-ventral margin, aedeagus with apex hook-shaped. Connective (Figure <xref ref-type="fig" rid="F2">19</xref>) straight and stub, fused with base of aedeagus, near its apical side with a short tooth process at base.</p><fig id="F2" position="float" orientation="portrait"><label>Figures 9–20.</label><caption><p><italic><tp:taxon-name><tp:taxon-name-part taxon-name-part-type="genus" reg="Youtuus">Youtuus</tp:taxon-name-part><tp:taxon-name-part taxon-name-part-type="species" reg="erythrus">erythrus</tp:taxon-name-part></tp:taxon-name></italic> Gong, Yang &amp; Chen, sp. n., male <bold>9</bold> Head and thorax, dorsal view <bold>10</bold> Face <bold>11</bold> Head and thorax, lateral view <bold>12</bold> Forewing <bold>13</bold> Hindwing <bold>14</bold> Anal segment, dorsal view <bold>15</bold> Male genitalia, lateral view <bold>16</bold> Pygofer, posterior view <bold>17</bold> Genital styles, posterior view <bold>18</bold> Pygofer and genital styles, ventral view <bold>19</bold> Aedeagus, lateral view <bold>20</bold> Aedeagus, dorsal view. Scale bars: 2 mm (<bold>12–13</bold>), 1 mm (<bold>15</bold>), 0.5 mm (<bold>9–11, 14, 16, 18–20</bold>).</p></caption><graphic xmlns:xlink="http://www.w3.org/1999/xlink" xlink:href="zookeys-783-085-g002.jpg" position="float" orientation="portrait" xlink:type="simple" id="oo_226775.jpg"/></fig></tp:treatment-sec><tp:treatment-sec sec-type="type material" id="SECID0EK1AE"><title>Type material.</title><p>Holotype: ♂, <bold>China</bold>: Guizhou Province, Xishui County, Donghuang (<named-content xmlns:xlink="http://www.w3.org/1999/xlink" content-type="dwc:verbatimCoordinates" xlink:type="simple"><named-content content-type="geo-json" specific-use="{&#34;type&#34;:&#34;Point&#34;,&#34;coordinates&#34;:[106.333333,28.550000]}" id="NCID0EV1AE" xlink:type="simple">28°33'N, 106°20'E</named-content></named-content>), on bamboo, 27 September 2017, Bin Yan; paratypes: 10 ♂♂, 17♀♀, data same as holotype, Hong-Li He and Nian Gong.</p></tp:treatment-sec><tp:treatment-sec sec-type="host" id="SECID0E11AE"><title>Host plant.</title><p>Bamboo (<italic><tp:taxon-name><tp:taxon-name-part taxon-name-part-type="genus" reg="Phyllostachys">Phyllostachys</tp:taxon-name-part></tp:taxon-name></italic> Sieb. et Zucc.) (Figure <xref ref-type="fig" rid="F4">33</xref>).</p></tp:treatment-sec><tp:treatment-sec sec-type="distribution" id="SECID0EL2AE"><title>Distribution.</title><p>Southwestern China (Guizhou).</p></tp:treatment-sec><tp:treatment-sec sec-type="etymology" id="SECID0EQ2AE"><title>Etymology.</title><p>The specific name is derived from the Latin words “<italic>erythros</italic>”, referring to the color of the frons.</p></tp:treatment-sec><tp:treatment-sec sec-type="remarks" id="SECID0EY2AE"><title>Remarks.</title><p>This new species is closely related to <italic><tp:taxon-name><tp:taxon-name-part taxon-name-part-type="genus" reg="Youtuus">Y.</tp:taxon-name-part><tp:taxon-name-part taxon-name-part-type="species" reg="strigatus">strigatus</tp:taxon-name-part></tp:taxon-name></italic> Gong, Yang &amp; Chen, sp. n., but differs in: 1) body mainly orange-red to red (brown to dark brown in <italic><tp:taxon-name><tp:taxon-name-part taxon-name-part-type="genus" reg="Youtuus"/><tp:taxon-name-part taxon-name-part-type="species" reg="strigatus">strigatus</tp:taxon-name-part></tp:taxon-name></italic>); 2) male pygofer in posterior view without pair of processes (with pair of processes in <italic><tp:taxon-name><tp:taxon-name-part taxon-name-part-type="genus" reg="Youtuus"/><tp:taxon-name-part taxon-name-part-type="species" reg="strigatus">strigatus</tp:taxon-name-part></tp:taxon-name></italic>); 3) lateral margin of anal segment bearing verruciform process at basal third (at basal half in <italic><tp:taxon-name><tp:taxon-name-part taxon-name-part-type="genus" reg="Youtuus"/><tp:taxon-name-part taxon-name-part-type="species" reg="strigatus">strigatus</tp:taxon-name-part></tp:taxon-name></italic>).</p></tp:treatment-sec><tp:treatment-sec><!--Section generated to contain objects referenced in tp:taxon-treatment.--><fig id="F4" position="float" orientation="portrait"><label>Figure 33.</label><caption><p>The habitat of <italic><tp:taxon-name><tp:taxon-name-part taxon-name-part-type="genus" reg="Youtuus">Youtuus</tp:taxon-name-part><tp:taxon-name-part taxon-name-part-type="species" reg="erythrus">erythrus</tp:taxon-name-part></tp:taxon-name></italic> sp. n. (27 September 2017, Xishui County, photograph by Nian Gong).</p></caption><graphic xmlns:xlink="http://www.w3.org/1999/xlink" xlink:href="zookeys-783-085-g004.jpg" position="float" orientation="portrait" xlink:type="simple" id="oo_226777.jpg"/></fig></tp:treatment-sec></tp:taxon-treatment>
