# Supplementary material for: Youtuus, a new bamboo-feeding genus of the tribe Augilini with two new species from China (Hemiptera, Fulgoromorpha, Caliscelidae)
Source: Zookeys. 2018 Sep 4;(783):85–96. doi: 10.3897/zookeys.783.25135 (PMC6160835; doi:10.3897/zookeys.783.25135)
Supplement: XML Treatment for Youtuus strigatus [file zookeys.783.25135-treatment3.xml]

<!DOCTYPE tp:taxon-treatment
  PUBLIC "-//TaxonX//DTD Taxonomic Treatment Publishing DTD v0 20100105//EN" "tax-treatment-NSO.dtd">
<tp:taxon-treatment xmlns:tp="http://www.plazi.org/taxpub"><tp:treatment-meta><kwd-group><label>Taxon classification</label><kwd><named-content xmlns:xlink="http://www.w3.org/1999/xlink" content-type="kingdom">Animalia</named-content></kwd><kwd><named-content xmlns:xlink="http://www.w3.org/1999/xlink" content-type="order">Hemiptera</named-content></kwd><kwd><named-content xmlns:xlink="http://www.w3.org/1999/xlink" content-type="family">Caliscelidae</named-content></kwd></kwd-group><mixed-citation publication-type="journal"><person-group><name><surname>Gong</surname><given-names>Nian</given-names></name><name><surname>Yang</surname><given-names>Lin</given-names></name><name><surname>Chen</surname><given-names>Xiang-Sheng</given-names></name></person-group><article-title><italic><tp:taxon-name><tp:taxon-name-part taxon-name-part-type="genus" reg="Youtuus">Youtuus</tp:taxon-name-part></tp:taxon-name></italic>, a new bamboo-feeding genus of the tribe <tp:taxon-name><tp:taxon-name-part taxon-name-part-type="tribe">Augilini</tp:taxon-name-part></tp:taxon-name> with two new species from China (<tp:taxon-name><tp:taxon-name-part taxon-name-part-type="order">Hemiptera</tp:taxon-name-part></tp:taxon-name>, <tp:taxon-name><tp:taxon-name-part taxon-name-part-type="infraorder">Fulgoromorpha</tp:taxon-name-part></tp:taxon-name>, <tp:taxon-name><tp:taxon-name-part taxon-name-part-type="family">Caliscelidae</tp:taxon-name-part></tp:taxon-name>)</article-title><source>Zookeys</source><day>4</day><month>9</month><year>2018</year><volume>2018</volume><issue>783</issue><fpage>85</fpage><lpage>96</lpage><pub-id pub-id-type="doi">10.3897/zookeys.783.25135</pub-id></mixed-citation></tp:treatment-meta><tp:nomenclature><tp:taxon-name>
              <tp:taxon-name-part taxon-name-part-type="genus" reg="Youtuus">Youtuus</tp:taxon-name-part>
              <tp:taxon-name-part taxon-name-part-type="species" reg="strigatus">strigatus</tp:taxon-name-part>
              <object-id xmlns:xlink="http://www.w3.org/1999/xlink" content-type="zoobank" xlink:type="simple">http://zoobank.org/BCAC22D6-5C4F-4482-B3F3-EED44157CDE9</object-id>
            </tp:taxon-name><tp:taxon-authority>Gong, Yang &amp; Chen</tp:taxon-authority><tp:taxon-status xmlns:xlink="http://www.w3.org/1999/xlink" xlink:type="simple">sp. n.</tp:taxon-status><xref ref-type="fig" rid="F1">Figs 5–8</xref><xref ref-type="fig" rid="F3">, 21–32</xref></tp:nomenclature><tp:treatment-sec sec-type="description" id="SECID0EY5AE"><title>Measurements.</title><p>Body length including forewing: male 5.6–5.8 mm (N = 3), female 6.9–7.1 mm (N = 3); forewing length: male 4.8–5.1 mm (N = 3), female 5.6–5.7 mm (N = 3).</p></tp:treatment-sec><tp:treatment-sec sec-type="diagnosis" id="SECID0E45AE"><title>Diagnosis.</title><p><bold><italic>Description.</italic></bold><italic>Coloration</italic>. Body mainly brown to dark brown (Figs <xref ref-type="fig" rid="F1">5–8</xref>, <xref ref-type="fig" rid="F3">21–23</xref>). Ocelli reddish brown, eyes black brown (Figs <xref ref-type="fig" rid="F3">21–23</xref>). Second segment of antenna with a black transverse spot near apex (Figs <xref ref-type="fig" rid="F3">22–23</xref>). Clypeus with the base and apex pale yellowish brown (Figs <xref ref-type="fig" rid="F3">22–23</xref>). Pronotum and mesonotum with areas along middle line pale yellow (Figure <xref ref-type="fig" rid="F3">21</xref>). Forewing grayish white, subhyaline, with a large dark brown transverse stripe from base of anterior margin to middle of posterior <!--PageBreak--><!--PageBreak-->margin and a narrow dark brown longitudinal stripe from apical third to apical margin (Figs <xref ref-type="fig" rid="F1">5–8</xref>). Hindwing hyaline, veins brown. Procoxae and mesocoxae with basal half dark brown, apical half light brown; hind legs with basal half of postcoxae dark brown, others pale yellow (Figs <xref ref-type="fig" rid="F1">6</xref>, <xref ref-type="fig" rid="F1">8</xref>). Abdominal sternites yellowish brown with lateral margins fuscous (Figs <xref ref-type="fig" rid="F1">6</xref>, <xref ref-type="fig" rid="F1">8</xref>).</p><p><italic>Head and thorax</italic>. Width of vertex (Figure <xref ref-type="fig" rid="F3">21</xref>) including eyes as wide as pronotum. Vertex (Figure <xref ref-type="fig" rid="F3">21</xref>) shorter in middle line than broad at base (0.7:1). Frons (Figure <xref ref-type="fig" rid="F3">22</xref>) 1.2 times longer in middle line than widest part. Pronotum (Figure <xref ref-type="fig" rid="F3">21</xref>) as long in middle line as vertex. Mesonotum (Figure <xref ref-type="fig" rid="F3">21</xref>) 0.7 times as long as vertex and pronotum together in middle line. Forewing (Figure <xref ref-type="fig" rid="F3">24</xref>) 3.4 times as long as broad at widest part, ScP with two branches apically, RP single, M and CuA respectively forked in two branches apically, Pcu uniting A<sub>1</sub> at basal 1/2 of clavus. Hindwing (Figure <xref ref-type="fig" rid="F3">25</xref>) 1.5 times as long as broad at widest part, ScP and RP single, M and CuA with two branches.</p><p><italic>Male genitalia</italic>. Anal segment in dorsal view (Figure <xref ref-type="fig" rid="F3">26</xref>) with length 2.1 times as long as widest part; in lateral view (Figure <xref ref-type="fig" rid="F3">27</xref>) dorsal margin slightly convex, apically broadening to apical half widest, apical third abruptly narrowed, lateral margin with verruciform process at basal half. Pygofer in lateral view (Figure <xref ref-type="fig" rid="F3">27</xref>) with dorsal margin distinctly shorter than ventral margin, upper half narrow, lower half round, posterior margin obviously convex at upper third; in posterior view (Figure <xref ref-type="fig" rid="F3">28</xref>) nearly oval, with <!--PageBreak-->length 1.7 times longer in middle line than widest part, a pair of large tooth-like processes located above the middle of lateral margin, point to each other; in ventral view (Figure <xref ref-type="fig" rid="F3">30</xref>) subquadrate. Genital style in lateral view (Figure <xref ref-type="fig" rid="F3">27</xref>) with apical margin <!--PageBreak-->broadly concave, dorsal margin with apical third dorsally uplifted and branched into two stubbed processes apically, the basal one with apical margin angularly convex, the apical one with apical margin roundly convex; in ventral view (Figure <xref ref-type="fig" rid="F3">30</xref>) nearly rectangle, with basal third widest; in posterior view (Figure <xref ref-type="fig" rid="F3">29</xref>) with base disciform, apex swollen, tongue-shaped. Penis in lateral view (Figure <xref ref-type="fig" rid="F3">31</xref>) near base of phallobase with an irregular ring structure, of which base angularly convex, aedeagus with apex S-shaped. Connective in lateral view (Figure <xref ref-type="fig" rid="F3">31</xref>) straight and slender, fused with base of aedeagus.</p><fig id="F3" position="float" orientation="portrait"><label>Figures 21–32.</label><caption><p><italic><tp:taxon-name><tp:taxon-name-part taxon-name-part-type="genus" reg="Youtuus">Youtuus</tp:taxon-name-part><tp:taxon-name-part taxon-name-part-type="species" reg="strigatus">strigatus</tp:taxon-name-part></tp:taxon-name></italic> Gong, Yang &amp; Chen, sp. n., male <bold>21</bold> Head and thorax, dorsal view <bold>22</bold> Face <bold>23</bold> Head and thorax, lateral view <bold>24</bold> Forewing <bold>25</bold> Hindwing <bold>26</bold> Anal segment, dorsal view <bold>27</bold> Male genitalia, lateral view <bold>28</bold> Pygofer, posterior view <bold>29</bold> Genital styles, posterior view <bold>30</bold> Pygofer and genital styles, ventral view <bold>31</bold> Aedeagus, lateral view <bold>32</bold> Aedeagus, dorsal view. Scale bars: 2 mm (<bold>24–25</bold>), 1 mm (<bold>27</bold>), 0.5 mm (<bold>21–23, 26, 28, 30, 32</bold>).</p></caption><graphic xmlns:xlink="http://www.w3.org/1999/xlink" xlink:href="zookeys-783-085-g003.jpg" position="float" orientation="portrait" xlink:type="simple" id="oo_226776.jpg"/></fig></tp:treatment-sec><tp:treatment-sec sec-type="type material" id="SECID0ECFAG"><title>Type material.</title><p>Holotype: ♂, <bold>China</bold>: Guizhou Province, Suiyang County, Kuankuoshui National Natural Reserve (<named-content xmlns:xlink="http://www.w3.org/1999/xlink" content-type="dwc:verbatimCoordinates" xlink:type="simple"><named-content content-type="geo-json" specific-use="{&#34;type&#34;:&#34;Point&#34;,&#34;coordinates&#34;:[107.000000,28.233333]}" id="NCID0ENFAG" xlink:type="simple">28°14'N, 107°00'E</named-content></named-content>), on bamboo, 13 July 2017, Ya-Lin Yao; paratypes: 4 ♂♂, 6 ♀♀, data same as holotype, Nian Gong, Yong-Jin Sui and Yan Zhi; 2♂♂, 5♀♀, China: Guizhou, Duyun City, Doupengshan (<named-content xmlns:xlink="http://www.w3.org/1999/xlink" content-type="dwc:verbatimCoordinates" xlink:type="simple"><named-content content-type="geo-json" specific-use="{&#34;type&#34;:&#34;Point&#34;,&#34;coordinates&#34;:[107.516667,26.250000]}" id="NCID0EVFAG" xlink:type="simple">26°15'N, 107°31'E</named-content></named-content>), on bamboo, 9 June 2017, Liang-Jing Yang and Ya-Lin Yao.</p></tp:treatment-sec><tp:treatment-sec sec-type="host" id="SECID0E1FAG"><title>Host plant.</title><p>Bamboo (<italic><tp:taxon-name><tp:taxon-name-part taxon-name-part-type="genus" reg="Chimonobambusa">Chimonobambusa</tp:taxon-name-part></tp:taxon-name></italic> Makino) (Figure <xref ref-type="fig" rid="F5">34</xref>).</p></tp:treatment-sec><tp:treatment-sec sec-type="distribution" id="SECID0ELGAG"><title>Distribution.</title><p>Southwestern China (Guizhou).</p></tp:treatment-sec><tp:treatment-sec sec-type="etymology" id="SECID0EQGAG"><title>Etymology.</title><p>The specific name is derived from the Latin words “<italic>striga</italic>”, referring to its color of the forewing.</p><fig id="F4" position="float" orientation="portrait"><label>Figure 33.</label><caption><p>The habitat of <italic><tp:taxon-name><tp:taxon-name-part taxon-name-part-type="genus" reg="Youtuus">Youtuus</tp:taxon-name-part><tp:taxon-name-part taxon-name-part-type="species" reg="erythrus">erythrus</tp:taxon-name-part></tp:taxon-name></italic> sp. n. (27 September 2017, Xishui County, photograph by Nian Gong).</p></caption><graphic xmlns:xlink="http://www.w3.org/1999/xlink" xlink:href="zookeys-783-085-g004.jpg" position="float" orientation="portrait" xlink:type="simple" id="oo_226777.jpg"/></fig><fig id="F5" position="float" orientation="portrait"><label>Figure 34.</label><caption><p>The habitat of <italic><tp:taxon-name><tp:taxon-name-part taxon-name-part-type="genus" reg="Youtuus">Youtuus</tp:taxon-name-part><tp:taxon-name-part taxon-name-part-type="species" reg="strigatus">strigatus</tp:taxon-name-part></tp:taxon-name></italic> sp. n. (13 July 2017, Suiyang County, photograph by Ya-lin Yao).</p></caption><graphic xmlns:xlink="http://www.w3.org/1999/xlink" xlink:href="zookeys-783-085-g005.jpg" position="float" orientation="portrait" xlink:type="simple" id="oo_226778.jpg"/></fig></tp:treatment-sec><tp:treatment-sec><!--Section generated to contain objects referenced in tp:taxon-treatment.--><fig id="F1" position="float" orientation="portrait"><label>Figures 1–8.</label><caption><p><italic><tp:taxon-name><tp:taxon-name-part taxon-name-part-type="genus" reg="Youtuus">Youtuus</tp:taxon-name-part><tp:taxon-name-part taxon-name-part-type="species" reg="erythrus">erythrus</tp:taxon-name-part></tp:taxon-name></italic> Gong, Yang &amp; Chen, sp. n. <bold>1</bold> Male habitus, dorsal view <bold>2</bold> Male habitus, lateral view <bold>3</bold> Female habitus, dorsal view <bold>4</bold> Female habitus, lateral view; <italic><tp:taxon-name><tp:taxon-name-part taxon-name-part-type="genus" reg="Youtuus">Youtuus</tp:taxon-name-part><tp:taxon-name-part taxon-name-part-type="species" reg="strigatus">strigatus</tp:taxon-name-part></tp:taxon-name></italic> Gong, Yang &amp; Chen, sp. n. <bold>5</bold> Male habitus, dorsal view <bold>6</bold> Male habitus, lateral view <bold>7</bold> Female habitus, dorsal view <bold>8</bold> Female habitus, lateral view. Scale bars: 0.5 mm.</p></caption><graphic xmlns:xlink="http://www.w3.org/1999/xlink" xlink:href="zookeys-783-085-g001.jpg" position="float" orientation="portrait" xlink:type="simple" id="oo_226774.jpg"/></fig></tp:treatment-sec></tp:taxon-treatment>
